# Supplementary material for: Improved siRNA/shRNA Functionality by Mismatched Duplex
Source: PLoS One. 2011 Dec 9;6(12):e28580. doi: 10.1371/journal.pone.0028580 (PMC3235145; doi:10.1371/journal.pone.0028580)
Supplement: Table S1 — The sequences of various mismatched siRNAs. “AS” represent the guide strand while “S” represent the passenger strand. (XLS) [file pone.0028580.s003.xls]

## Sheet: Sheet1
Table S1. The sequences of various mismatched siRNAs.
West Nile Virus siRNAs
siR-21 AS	GACUCUCCAAUGUCACAGAGCA
siR-21 m0 S	CUCUGUGACAUUGGAGAGUCAU
siR-21 m1 S	CUCUGUGACAUUGGAGAGUgAU
siR-21 m4 S	CUCUGUGACAUUGGAGcGUCAU
siR-21 m10 S	CUCUGUGACAaUGGAGAGUCAU
siR-21 m11 S	CUCUGUGACcUUGGAGAGUCAU
siR-21 m12 S	CUCUGUGAgAUUGGAGAGUCAU
siR-21 m1+9 S	CUCUGUGACAUaGGAGAGUgAU
siR-21 m1+10 S	CUCUGUGACAaUGGAGAGUgAU
siR-21 m1+11 S	CUCUGUGACcUUGGAGAGUgAU
siR-21 m1+12 S	CUCUGUGAgAUUGGAGAGUgAU
siR-21 m1+2+10 S	CUCUGUGACAaUGGAGAGagAU
siR-21 m1+4+10 S	CUCUGUGACAaUGGAGcGUgAU
siR-21 m1+5+10 S	CUCUGUGACAaUGGAcAGUgAU
siR-21 m1+6+10 S	CUCUGUGACAaUGGcGAGUgAU
siR-21 m1+7+10 S	CUCUGUGACAaUGcAGAGUgAU
siR-21 m1+9+10 S	CUCUGUGACAaaGGAGAGUgAU
siR-21 m1+10+11 S	CUCUGUGACcaUGGAGAGUgAU
siR-08 AS	AAUGCUCCCCUUUCCAAACAGU
siR-08 m0 s	UGUUUGGAAAGGGGAGCAUUGA
siR-08 m1+12 s	UGUUUGGAcAGGGGAGCAUaGA
siR-08 m1+4+10S	UGUUUGGAAAcGGGAGgAUaGA
siR-13 AS	AUGUGUCAAUGCUCCCCUUUCC
siR-13 m0 S	AAAGGGGAGCAUUGACACAUGU
siR-13 m1+12 S	AAAGGGGAcCAUUGACACAaGU
siR-13 m1+4+10 S	AAAGGGGAGCcUUGACcCAaGU
siR-23 AS	CUCUCCAAUGUCACAGAGCAGC
siR-23 m0 s	UGCUCUGUGACAUUGGAGAGUC
siR-23 m1+4+10 s	UGCUCUGUGAgAUUGGcGAcUC
siR-03 AS	CCGCGUUUUAGCAUAUUGACAG
siR-03 m0 s	GUCAAUAUGCUAAAACGCGGUA
siR-03 m1+4+10 s	GUCAAUAUGCaAAAACaCGaUA
siR-10 AS	AUGCUCCCCUUUCCAAACAGUC
siR-10 m0 s	CUGUUUGGAAAGGGGAGCAUUG
siR-10 m1+4+10 s	CUGUUUGGAAcGGGGAcCAaUG
siR-16 AS	CAAUGCUCCCCUUUCCAAACAG
siR-16 m0 s	GUUUGGAAAGGGGAGCAUUGAC
siR-16 m1+4+10 s	GUUUGGAAAGcGGAGCcUUcAC
siR-19 AS	UGUGUCAAUGCUCCCCUUUCCA
siR-19 m0 s	GAAAGGGGAGCAUUGACACAUG
siR-19 m1+4+10 s	GAAAGGGGAGgAUUGAgACcUG
FVEjw AS	CGCACAUGUGUCAAUGCUCCCC
FVEjw m0 S	GGAGCAUUGACACAUGUGCGAA
FVEjw m1+4+10 S	GGAGCAUUGAgACAUGaGCcAA
siR-CS2 AS	GUCUCCUCUAACCUCUAGUCCU
siR-CS2 m0 s	GACUAGAGGUUAGAGGAGACCU
siR-CS2 m1 s	GACUAGAGGUUAGAGGAGAgCU
siR-CS2 m4 s	GACUAGAGGUUAGAGGcGACCU
siR-CS2 m10 s	GACUAGAGGUaAGAGGAGACCU
siR-CS2 m1+4 s	GACUAGAGGUUAGAGGcGAgCU
siR-CS2 m1+10 s	GACUAGAGGUaAGAGGAGAgCU
siR-CS2 m1+2+10 S	GACUAGAGGUaAGAGGAGcgCU
siR-CS2 m1+3+10 S	GACUAGAGGUaAGAGGAcAgCU
siR-CS2 m1+4+10 s	GACUAGAGGUaAGAGGcGAgCU
siR-CS2 m1+5+10 s	GACUAGAGGUaAGAGcAGAgCU
siR-CS2 m1+6+10 s	GACUAGAGGUaAGAcGAGAgCU
siR-CS2 m1+7+10 s	GACUAGAGGUaAGcgGAGAgCU
siR-CS2 m1+4+11 s	GACUAGAGGaUAGAGGcGAgCU
siR-CS2 m1+4+12 s	GACUAGAGcUUAGAGGcGAgCU
siR-CS2 m1+4+10+15 s	GACUAcAGGUaAGAGGcGAgCU
siRNAs targeting artificial 100% GC sequence
siR-GC AS	GCGGCCCGCCCGCGCCGCCCCC
siR-GC m0 S	GGGCGGCGCGGGCGGGCCGCGG
siR-GC m1 S	GGGCGGCGCGGGCGGGCCGgGG
siR-GC m1+4+10 S	GGGCGGCGCGcGCGGGgCGgGG
siR-GC m1+4+5+10 s	GGGCGGCGCGcGCGGcgCGgGG
siR-GC m1+4+7+10 S	GGGCGGCGCGcGCcGGgCGgGG
siR-GC m1+4+9+10 s	GGGCGGCGCGccCGGGgCGgGG
siR-GC m1+4+5+9+10 s	GGGCGGCGCGccCGGcgCGgGG
siR-GC m1+4+7+10+15 S	GGGCGcCGCGcGCcGGgCGgGG
siR-GC m1+4+5+9+10+14 s	GGGCGGgGCGccCGGcgCGgGG
siR-GC m1+4+5+9+10+14+17 s	GGGgGGgGCGccCGGcgCGgGG
siRNAs targeting HIV 5' UTR conserved region
SiR-HIV 5'UTR as	AAGGCAAGCUUUAUUGAGGCUU
siR-HIV 5'UTR m0 s	GCCUCAAUAAAGCUUGCCUUGA
siR-HIV 5'UTR m1+4+10 s	GCCUCAAUAAcGCUUGgCUaGA
siRNAs targeting c-myb 3' UTR
siR-m49 as	CGCUGAGGAGCCAUGUGUCGAA
siR-m49 m0 s	CGACACAUGGCUCCUCAGCGUG
siR-m49 m1+4+10 s	CGACACAUGGgUCCUCcGCcUG
siR-m58 as	GCGCUCCACGCUGAGGAGCCAU
siR-m58 m0 s	GGCUCCUCAGCGUGGAGCGCUC
siR-m58 m1+4+10 s	GGCUCCUCAGgGUGGAcCGgUC
siR-m79 as	GGCUCUUCUCUCAGCCAUGGAG
siR-m79 m0 s	CCAUGGCUGAGAGAAGAGCCUG
siR-m79 m1+4+10 s	CCAUGGCUGAcAGAAGcGCgUG
siR-m94 as	ACCACAACAAAAUCAGGCUCUU
siR-m94 m0 s	GAGCCUGAUUUUGUUGUGGUAC
siR-m94 m1+4+10 s	GAGCCUGAUUaUGUUGaGGaAC
siR-m109 as	GCUCUCAACUGUUGUACCACAA
siR-m109 m0 s	GUGGUACAACAGUUGAGAGCAG
siR-m109 m1 s	GUGGUACAACAGUUGAGAGgAG
siR-m109 m1+4 s	GUGGUACAACAGUUGAcAGgAG
siR-m109 m1+10 s	GUGGUACAACcGUUGAGAGgAG
siR-m109 m1+4+10 s	GUGGUACAACcGUUGAcAGgAG
siR-m122 as	UGCACUUGGUGCUGCUCUCAAC
siR-m122 m0 s	UGAGAGCAGCACCAAGUGCAUU
siR-m122 m1+4+10 s	UGAGAGCAGCcCCAAGaGCcUU
siR-m148 as	CAAGUGAGAUCUCAAGCAACUA
siR-m148 m0 s	GUUGCUUGAGAUCUCACUUGAU
siR-m148 m1+4+10 s	GUUGCUUGAGcUCUCAgUUcAU
siR-m379 as	GAGAUACAUGGAAUACUGGGAU
siR-m379 m0 s	CCCAGUAUUCCAUGUAUCUCAG
siR-m379 m1+4+10 s	CCCAGUAUUCgAUGUAaCUgAG
siR-m484 as	UGAGCUCCUAGAGGGUUGCAUU
siR-m484 m0 s	UGCAACCCUCUAGGAGCUCAUU
siR-m484 m1+4+10 s	UGCAACCCUCaAGGAGgUCcUU
siR-m492 as	AGCCACAAAuGAGCuCCuAGAG
siR-m492 m0 s	CuAGGAGCuCAuuuGuGGCuAA
siR-m492 m1+4+10 s	CuAGGAGCuCcuuuGucGCaAA
siR-m659 as	GCAGCGAACACAUUUCUCCAUU
siR-m659 m0 s	UGGAGAAAUGUGUUCGCUGCUA
siR-m659 m1 s	UGGAGAAAUGUGUUCGCUGgUA
siR-m659 m1+4 s	UGGAGAAAUGUGUUCGgUGgUA
siR-m659 m1+10 s	UGGAGAAAUGaGUUCGCUGgUA
siR-m659 m1+4+10 s	UGGAGAAAUGaGUUCGgUGgUA
siR-m673 as	AGGCUAAAACCAUAGCAGCGAA
siR-m673 m0 s	CGCUGCUAUGGUUUUAGCCUGU
siR-m673 m1+4+10 s	CGCUGCUAUGcUUUUAcCCaGU
siR-m689 as	CUAGCAGCAUGACUACAGGCUA
siR-m689 m0 s	GCCUGUAGUCAUGCUGCUAGCU
siR-m689 m1+4+10 s	GCCUGUAGUCcUGCUGgUAcCU
siR-m704 as	GCCCCCUGACACUAGCUAGCAG
siR-m704 m0 s	GCUAGCUAGUGUCAGGGGGCAA
siR-m704 m1+4+10 s	GCUAGCUAGUcUCAGGcGGgAA
siR-m712 as	GCUCUAUUGCCCCCUGACACUA
siR-m712 m0 s	GUGUCAGGGGGCAAUAGAGCUU
siR-m712 m1+4+10 s	GUGUCAGGGGcCAAUAcAGgUU
siR-m754 as	CCGUUAUCUAACACCGAGUCUC
siR-m754 m0 s	GACUCGGUGUUAGAUAACGGAC
siR-m754 m1 s	GACUCGGUGUUAGAUAACGcAC
siR-m754 m1+4 s	GACUCGGUGUUAGAUAcCGcAC
siR-m754 m1+10 s	GACUCGGUGUaAGAUAACGcAC
siR-m754 m1+4+10 s	GACUCGGUGUaAGAUAcCGcAC
siR-m772 as	GGAAUACUAGUGCAUAGUCCGU
siR-m772 m0 s	GGACUAUGCACUAGUAUUCCAG
siR-m772 m1+4+10 s	GGACUAUGCAgUAGUAaUCgAG
siR-m987 as	GAACAUUCAGGCUGAACUCAAA
siR-m987 m0 s	UGAGUUCAGCCUGAAUGUUCAU
siR-m987 m1 s	UGAGUUCAGCCUGAAUGUUgAU
siR-m987 m1+4 s	UGAGUUCAGCCUGAAUcUUgAU
siR-m987 m1+10 s	UGAGUUCAGCgUGAAUGUUgAU
siR-m987 m1+4+10 s	UGAGUUCAGCgUGAAUcUUgAU
siR-m1001 as	ACGCCCAAACGGAUGAACAUUC
siR-m1001 m0 s	AUGUUCAUCCGUUUGGGCGUUU
siR-m1001 m1+4+10 s	AUGUUCAUCCcUUUGGcCGaUU
siR-m1032 as	CCUACAGAGAAUGUUCUUCCAA
siR-m1032 m0 s	GGAAGAACAUUCUCUGUAGGUU
siR-m1032 m1+4+10 s	GGAAGAACAUaCUCUGaAGcUU
siR-m1059 as	GCAGUUCCGGCUCUGUACACUU
siR-m1059 m0 s	GUGUACAGAGCCGGAACUGCCU
siR-m1059 m1+4+10 s	GUGUACAGAGgCGGAAgUGgCU
siR-m1075 as	GCCCAGGAACCACGAGGCAGUU
siR-m1075 m0 s	CUGCCUCGUGGUUCCUGGGCUU
siR-m1075 m1+4+10 s	CUGCCUCGUGcUUCCUcGGgUU
siR-m1087 as	GUCUUCCCUGAAGCCCAGGAAC
siR-m1087 m0 s	UCCUGGGCUUCAGGGAAGACAA
siR-m1087 m1 s	UCCUGGGCUUCAGGGAAGAgAA
siR-m1087 m1+4 s	UCCUGGGCUUCAGGGAcGAgAA
siR-m1087 m1+10 s	UCCUGGGCUUgAGGGAAGAgAA
siR-m1087 m1+4+10 s	UCCUGGGCUUgAGGGAcGAgAA
siR-m1111 as	AACUGGCUGUUGACUUCCAUAU
siR-m1111 m0 s	AUGGAAGUCAACAGCCAGUUUC
siR-m1111 m1+4+10 s	AUGGAAGUCAcCAGCCcGUaUC
siR-m1134 as	CUUGCAAAUGCUCUCAAGGCAG
siR-m1134 m0 s	GCCUUGAGAGCAUUUGCAAGAA
siR-m1134 m1+4+10 s	GCCUUGAGAGgAUUUGgAAcAA
siR-m1154 as	UCAGAAUUCAAGGCCAGCAUUC
siR-m1154 m0 s	AUGCUGGCCUUGAAUUCUGAAA
siR-m1154 m1+4+10 s	AUGCUGGCCUaGAAUUgUGcAA
siR-m1179 as	CAAGGCAGUAGAUACACUGUCA
siR-m1179 m0 s	ACAGUGUAUCUACUGCCUUGUA
siR-m1179 m1+4+10 s	ACAGUGUAUCaACUGCgUUcUA
siRNAs targeting the encoding region of Renilla gene
siR-rluc09 as	UUGCUCGGGGUCGUACACCUUG
siR-rluc09 m0 s	AGGUGUACGACCCCGAGCAACG
siR-rluc09 m1+4+10 s	AGGUGUACGAgCCCGAcCAcCG
siR-rluc109 as	CGGCGUGCUUCUCGGAAUCAUA
siR-rluc109 m0 s	UGAUUCCGAGAAGCACGCCGAG
siR-rluc109 m1+4+10 s	UGAUUCCGAGcAGCACcCCcAG
siR-rluc209 as	UCAGGGAUGAUGCAUCUAGCCA
siR-rluc209 m0 s	GCUAGAUGCAUCAUCCCUGAUC
siR-rluc209 m1+4+10 s	GCUAGAUGCAaCAUCCgUGcUC
siR-rluc309 as	AAGGUUCAGCAGCUCGAACCAA
siR-rluc309 m0 s	GGUUCGAGCUGCUGAACCUUCC
siR-rluc309 m1+4+10 s	GGUUCGAGCUcCUGAAgCUaCC
siR-rluc409 as	CAGCAUGGACGAUGGCCUUGAU
siR-rluc409 m0 s	CAAGGCCAUCGUCCAUGCUGAG
siR-rluc409 m1+4+10 s	CAAGGCCAUCcUCCAUcCUcAG
siR-rluc509 as	UCAAGCACCAUUUUCUCGCCCU
siR-rluc509 m0 s	GGCGAGAAAAUGGUGCUUGAGA
siR-rluc509 m1+4+10 s	GGCGAGAAAAaGGUGCaUGcGA
siR-rluc609 as	GCCCUUCUCCUUGAAUGGCUCC
siR-rluc609 m0 s	AGCCAUUCAAGGAGAAGGGCGA
siR-rluc609 m1+4+10 s	AGCCAUUCAAcGAGAAcGGgGA
siR-rluc709 as	GGUAGGCGUUGUAGUUGCGGAC
siR-rluc709 m0 s	CCGCAACUACAACGCCUACCUU
siR-rluc709 m1+4+10 s	CCGCAACUACcACGCCaACgUU
“AS” represent the guide strand while “S” represent the passenger strand.
