# Supplementary material for: Improved siRNA/shRNA Functionality by Mismatched Duplex
Source: PLoS One. 2011 Dec 9;6(12):e28580. doi: 10.1371/journal.pone.0028580 (PMC3235145; doi:10.1371/journal.pone.0028580)
Supplement: Table S2 — DNA oligos used to construct psiCHECH2 vector to determine siRNA repression efficiency. The forward and reverse strands were annealed and cloned into psiCHECK2. (XLS) [file pone.0028580.s004.xls]

## Sheet: Sheet1
Table S2. Target sequences
target for intended strand of siR-08, 10, 13, 16, 19
forward	TCGAGCGGACTGTTTGGAAAGGGGAGCATTGACACATGTGCGAAGGC
reverse	GGCCGCCTTCGCACATGTGTCAATGCTCCCCTTTCCAAACAGTCCGC
target for passenger strand of siR-08, 10,13,16,19 (m0)
forward	TCGAGCTTCGCACATGTGTCAATGCTCCCCTTTCCAAACAGTCCGGC
reverse	GGCCGCCGGACTGTTTGGAAAGGGGAGCATTGACACATGTGCGAAGC
target for intended strand of siR-06, 21,23, 24
forward	TCGAGACACTGCTCTGTGACATTGGAGAGTCATCGTCAAGTGC
reverse	GGCCGCACTTGACGATGACTCTCCAATGTCACAGAGCAGTGTC
target for passenger strand of siR-06, 21,23, 24 (m0)
forward	TCGAGACTTGACGATGACTCTCCAATGTCACAGAGCAGTGTGC
reverse	GGCCGCACACTGCTCTGTGACATTGGAGAGTCATCGTCAAGTC
target for intended strand of siR-02,03,12,22
forward	tcgagGGTAAAAACCGGGCTGTCAATATGCTAAAACGCGGTATGCCCCGCGGATTgc
reverse	ggccgc AATCCGCGGGGCATACCGCGTTTTAGCATATTGACAGCCCGGTTTTTACCc
target for passenger strand of siR-02,03,12,22 (m0)
forward	tcgag AATCCGCGGGGCATACCGCGTTTTAGCATATTGACAGCCCGGTTTTTACCgc
reverse	ggccgcGGTAAAAACCGGGCTGTCAATATGCTAAAACGCGGTATGCCCCGCGGATTc
target for intended strand of siR-HIV 5'UTR
forward	tcgag ACTGCTTAAGCCTCAATAAAGCTTGCCTTGAGTGCTTCAAgc
reverse	ggccgc TTGAAGCACTCAAGGCAAGCTTTATTGAGGCTTAAGCAGTc
target for intended strand of siGC
forward	tcgaggGGGCGGCGCGGGCGGGCCGCatatttatttatggGGGCGGCGCGGGCGGGCCGC
reverse	ggccGCGGCCCGCCCGCGCCGCCCCCATAAATAAATATGCGGCCCGCCCGCGCCGCCCCC
target for intended strand of siCS2
forward	TCGAAGGACTAGAGGTTAGAGGAGACAGTCACGTGTACAGGACTAGAGGTTAGAGGAGAC
reverse	GGCCGTCTCCTCTAACCTCTAGTCCTGTACACGTGACTGTCTCCTCTAACCTCTAGTCCT
target for passenger strand of siR-21 m1+4+10
forward	TCGAGACTTGACGATcACgCTCCAtTGTCACAGAGCAGTGTGC
reverse	GGCCGCACACTGCTCTGTGACAATGGAGCGTGATCGTCAAGTC
target for passenger strand of siR-03 m1+4+10
forward	tcgagAATCCGCGGGGCATATCGTGTTTTTGCATATTGACAGCCCGGTTTTTACCgc
reverse	ggccgcGGTAAAAACCGGGCTGTCAATATGCAAAAACACGATATGCCCCGCGGATTc
target for passenger strand of siR-08 m1+4+10
forward	TCGAGCTTCGCACATGTGTCTATCCTCCCGTTTCCAAACAGTCCGGC
reverse	GGCCGCCGGACTGTTTGGAAACGGGAGGATAGACACATGTGCGAAGC
target for passenger strand of siR-13 m1+4+10
forward	TCGAGCTTCGCACTTGGGTCAAGGGTCCCCTTTCCAAACAGTCCGGC
reverse	GGCCGCCGGACTGTTTGGAAAGGGGACCCTTGACCCAAGTGCGAAGC
DNA oligos used to construct psiCHECH2 vector to determine siRNA repression efficiency. The forward and reverse strands were annealed and cloned into psiCHECK2.
